# Supplementary material for: Preparation and Bolometric Responses of MoS2 Nanoflowers and Multi-Walled Carbon Nanotube Composite Network
Source: Nanomaterials (Basel). 2022 Jan 31;12(3):495. doi: 10.3390/nano12030495 (PMC8839724; doi:10.3390/nano12030495)
Supplement: Supplementary file 1 [file nanomaterials-12-00495-s001.zip]

Archive with 1 entries (1 files):
- nanomaterials-1553878-supplementary.pdf
